# Supplementary material for: Single locus genotyping to track Leishmania donovani in the Indian subcontinent: Application in Nepal
Source: PLoS Negl Trop Dis. 2017 Mar 1;11(3):e0005420. doi: 10.1371/journal.pntd.0005420 (PMC5348045; doi:10.1371/journal.pntd.0005420)
Supplement: S1 Database — The MS Excel file contains detailed information on geographic origin, treatment regimens, and genotyping from all 204 disease episodes analyzed in this study. (XLS) [file pntd.0005420.s001.xls]

## Sheet: Database_S1
Isolate info					Treatment		Genotyping		Sequenced SNP positions for genotyping							Results from Bhattarai et al. (2010) doi:10.1017/S0031182009991752								Geography
Strain name	Clone	WHO code isolate	Year of isolation	Paired Isolates	Drug of Treatment	Treatment outcome	Genotyping method	SNP Genotype	ISC001 Ld31:1139549	ISC002 Ld31:34009	ISC003 Ld36:526311	ISC004 Ld35:1001055	ISC005 Ld31:7735	ISC006 Ld33:364481	ISC007 Ld16:130313	gp63 intra	Cpb inter	Cpb intra	haspB	Microsatellites	nDNA genotype	kDNA genotype	nDNA + kDNA genotype	Village	District	Latitude	Longitude	Elevation (google maps, meter)
63024-FX		MHOM/NP/2013/63024-FX	2013	No	Amphotericin B	Cure	ISC-SLG	ISC001	C/C	Not Done	Not Done	Not Done	*/*	Not Done	Not Done									Dhankuta	Dhankuta	26.9837	87.3367	1254
63027-FX		MHOM/NP/2013/63027-FX	2013	No	Miltefosine	Unknown	ISC-SLG	ISC001	C/C	Not Done	Not Done	Not Done	*/*	Not Done	Not Done									Thakle	Okhaldhunga	27.1721	86.4517	669
63028-FX		MHOM/NP/2013/63028-FX	2013	No	Miltefosine	Unknown	ISC-SLG	ISC001	C/C	Not Done	Not Done	Not Done	*/*	Not Done	Not Done									Charambi	Bhojpur	27.2038	87.2057	876
63233-FX		MHOM/NP/2013/63233-FX	2013	No	Miltefosine	Cure	ISC-SLG	ISC001	C/C	Not Done	Not Done	Not Done	*/*	Not Done	Not Done									Jarayotaar	Bhojpur	27.1619	87.2359	941
63269/5-FX		MHOM/NP/2014/63269/5-FX	2014	Episode 2 - same genotype	Unknown	Unknown	ISC-SLG	ISC001	C/C	Not Done	Not Done	Not Done	*/*	Not Done	Not Done									Wopung	Khotang	26.9523	86.9411	1593
63269-FX		MHOM/NP/2014/63269-FX	2014	Episode 1	Miltefosine	Relapse	ISC-SLG	ISC001	C/C	Not Done	Not Done	Not Done	*/*	Not Done	Not Done									Wopung	Khotang	26.9523	86.9411	1593
63277-FX		MHOM/NP/2014/63277-FX	2014	No	Unknown	Unknown	ISC-SLG	ISC001	C/C	Not Done	Not Done	Not Done	*/*	Not Done	Not Done									Dharan	Sunsari	26.8167	87.2833	391
63294-FX		MHOM/NP/2014/63294-FX	2014	No	Amphotericin B	Unknown	ISC-SLG	ISC001	C/C	Not Done	Not Done	Not Done	*/*	Not Done	Not Done									Obu	Okhaldhunga	27.2112	86.4895	1312
63353-FX		MHOM/NP/2014/63353-FX	2014	No	Amphotericin B	Unknown	ISC-SLG	ISC001	C/C	Not Done	Not Done	Not Done	*/*	Not Done	Not Done									Lalpur	Banke	28.2323	81.5868	159
BPK673/0		MHOM/NP/2011/BPK673/0	2011	No	Amphotericin B	Cure	ISC-SLG	ISC001	C/C	Not Done	Not Done	Not Done	*/*	Not Done	Not Done									Kharang	Sankhuwasabha	27.2619	87.242	1209
BPK719/0		MHOM/NP/2012/BPK719/0	2012	No	Amphotericin B	Cure	ISC-SLG	ISC001	C/C	Not Done	Not Done	Not Done	*/*	Not Done	Not Done									Kadakkaale	Bhojpur	27.3838	87.0834	1082
BPK746/0		MHOM/NP/2012/BPK746/0	2012	No	Miltefosine	Cure	ISC-SLG	ISC001	C/C	T/T	G/G	G/G	*/*	G/G	C/C									Bastim	Bhojpur	27.1107	87.1145	1115
BPK753/0		MHOM/NP/2012/BPK753/0	2012	No	Amphotericin B	Unknown	ISC-SLG	ISC001	C/C	Not Done	Not Done	Not Done	*/*	Not Done	Not Done									Homtang	Bhojpur	27.0204	87.1597	1246
BPK755/0		MHOM/NP/2013/BPK755/0	2013	No	Amphotericin B	Cure	ISC-SLG	ISC001	C/C	Not Done	Not Done	Not Done	*/*	Not Done	Not Done									Dikuwa	Khotang	27.1306	86.4892	823
BPK758/0		MHOM/NP/2013/BPK758/0	2013	No	Amphotericin B	Cure	ISC-SLG	ISC001	C/C	Not Done	Not Done	Not Done	*/*	Not Done	Not Done									Obu	Okhaldhunga	27.2112	86.4895	1312
BPK759/0		MHOM/NP/2013/BPK759/0	2013	No	Amphotericin B	Cure	ISC-SLG	ISC001	C/C	Not Done	Not Done	Not Done	*/*	Not Done	Not Done									Simle	Udayapur	26.9147	86.6307	629
BPK760/0		MHOM/NP/2013/BPK760/0	2013	No	Miltefosine	Cure	ISC-SLG	ISC001	C/C	Not Done	Not Done	Not Done	*/*	Not Done	Not Done									Thakle	Okhaldhunga	27.1721	86.4517	669
BPK766/0		MHOM/NP/2013/BPK766/0	2013	No	Amphotericin B	Unknown	ISC-SLG	ISC001	C/C	Not Done	Not Done	Not Done	*/*	Not Done	Not Done									Thakle	Okhaldhunga	27.1721	86.4517	669
BPK804/0		MHOM/NP/2013/BPK804/0	2013	No	Amphotericin B	Cure	ISC-SLG	ISC001	C/C	Not Done	Not Done	Not Done	*/*	Not Done	Not Done									Obu	Okhaldhunga	27.2112	86.4895	1312
BPK806/0		MHOM/NP/2013/BPK806/0	2013	No	Miltefosine	Cure	ISC-SLG	ISC001	C/C	C/C	G/G	G/G	*/*	G/G	C/C									Pawala	Bhojpur	26.9693	87.0296	1160
BPK823/0		MHOM/NP/2014/BPK823/0	2014	No	Miltefosine	Cure	ISC-SLG	ISC001	C/C	Not Done	Not Done	Not Done	*/*	Not Done	Not Done									Babiyabirta	Morang	26.5262	87.4307	82
BPK026/0	clone 5	MHOM/NP/2002/BPK026/0cl5	2002	No	Sodium stibogluconate	Cure	WGS	ISC001	C/C	T/T	G/G	G/G	*/*	G/G	C/C	1	1	B	B	M2	N2	K1	2	Bastim	Bhojpur	27.1107	87.1145	1115
BPK031/0	clone 12	MHOM/NP/2002/BPK031/0cl12	2002	No	Sodium stibogluconate	Cure	WGS	ISC001	C/C	T/T	G/G	G/G	*/*	G/G	C/C	1	1	B	B	M3	N3	K2	3	Bhoctani	Morang	26.8041	87.4474	1105
BPK156/0		MHOM/NP/2002/BPK156/0	2002	No	Sodium stibogluconate	Cure	WGS	ISC001	C/C	C/C	G/G	G/G	*/*	G/G	C/C									Yampang	Bhojpur	27.2473	87.1724	953
BPK406/6	clone 7	MHOM/NP/2009/BPK406/6cl7	2009	No	Miltefosine	Relapse	WGS	ISC001	C/C	C/C	G/G	G/G	*/*	G/G	C/C									Chatra	Sunsari	26.8502	87.1667	505
BPK411/0		MHOM/NP/2009/BPK411/0	2009	No	Miltefosine	Relapse	WGS	ISC001	C/C	C/C	G/G	G/G	*/*	G/G	C/C									Dharan	Sunsari	26.8167	87.2833	391
BPK413/0		MHOM/NP/2009/BPK413/0	2009	No	Miltefosine	Relapse	WGS	ISC001	C/C	C/C	G/G	G/G	*/*	G/G	C/C									Dharan	Sunsari	26.8167	87.2833	391
BPK512/0	clone 9	MHOM/NP/2010/BPK512/0cl9	2010	No	Miltefosine	Relapse	WGS	ISC001	C/C	C/C	G/G	G/G	*/*	G/G	C/C									Kundanbari	Jhapa	26.6735	87.9982	145
BPK519/12		MHOM/NP/2011/BPK519/12	2011	Episode 2 - different genotype	Miltefosine	Relapse	WGS	ISC001	C/C	C/C	G/G	G/G	*/*	G/G	C/C									Aurabani	Sunsari	26.5768	87.2076	90
BPK594/0		MHOM/NP/2011/BPK594/0	2011	No	Miltefosine	Cure	WGS	ISC001	C/C	T/T	G/G	G/G	*/*	G/G	C/C									Bishariya	Saptari	26.4957	86.7779	76
BPK604/0		MHOM/NP/2011/BPK604/0	2011	No	Unknown	Unknown	WGS	ISC001	C/C	T/T	G/G	G/G	*/*	G/G	C/C									Phaktang	Khotang	26.9588	86.7494	708
BPK612/0		MHOM/NP/2011/BPK612/0	2011	No	Miltefosine	Cure	WGS	ISC001	C/C	C/C	G/G	G/G	*/*	G/G	C/C									Ankhibhui	Sankhuwasabha	27.2095	87.285	1051
BPK623/0		MHOM/NP/2011/BPK623/0	2011	No	Unknown	Unknown	WGS	ISC001	C/C	T/T	G/G	G/G	*/*	G/G	C/C									Fattepur	Saptari	26.7338	86.9354	104
BPK648/0		MHOM/NP/2011/BPK648/0	2011	No	Miltefosine	Relapse	WGS	ISC001	C/C	C/C	G/G	G/G	*/*	G/G	C/C									Ankhibhui	Sankhuwasabha	27.2095	87.285	1051
63238-FX		MHOM/NP/2013/63238-FX	2013	No	Miltefosine	Cure	ISC-SLG	ISC003	T/T	C/C	A/A	G/G	*/*	G/G	C/C									Gauradaha	Jhapa	26.5581	87.7171	99
63241-FX		MHOM/NP/2013/63241-FX	2013	No	Amphotericin B	Cure	ISC-SLG	ISC003	T/T	Not Done	A/A	Not Done	*/*	Not Done	Not Done									Maheshpur	Jhapa	26.5151	88.0817	84
63245-FX		MHOM/NP/2014/63245-FX	2014	No	Amphotericin B	Cure	ISC-SLG	ISC003	T/T	Not Done	A/A	Not Done	*/*	Not Done	Not Done									Biratnagar	Morang	26.4547	87.2799	77
63256-FX		MHOM/NP/2014/63256-FX	2014	No	Unknown	Unknown	ISC-SLG	ISC003	T/T	C/C	A/A	G/G	*/*	G/G	C/C									Dewanganj	Sunsari	26.4519	87.1392	77
BPK653/0		MHOM/NP/2011/BPK653/0	2011	No	Miltefosine	Cure	ISC-SLG	ISC003	T/T	C/C	A/A	G/G	*/*	G/G	C/C									Ghuskee	Sunsari	26.4554	87.1035	77
BPK654/0		MHOM/NP/2011/BPK654/0	2011	No	Amphotericin B	Cure	ISC-SLG	ISC003	T/T	Not Done	A/A	Not Done	*/*	Not Done	Not Done									Prakashpur	Sunsari	26.7104	87.0885	97
BPK662/0		MHOM/NP/2011/BPK662/0	2011	No	Miltefosine	Cure	ISC-SLG	ISC003	T/T	Not Done	A/A	Not Done	*/*	Not Done	Not Done									Biratnagar	Morang	26.4547	87.2799	77
BPK663/0		MHOM/NP/2011/BPK663/0	2011	No	Amphotericin B	Unknown	ISC-SLG	ISC003	T/T	C/C	A/A	G/G	*/*	G/G	C/C									Kohabara	Jhapa	26.5066	87.668	87
BPK676/0		MHOM/NP/2012/BPK676/0	2012	Episode 1	Miltefosine	Relapse	ISC-SLG	ISC003	T/T	Not Done	A/A	Not Done	*/*	Not Done	Not Done									Amahibelha	Sunsari	26.4576	87.1977	72
BPK066/0		MHOM/NP/2002/BPK066/0	2002	No	Sodium stibogluconate	Cure	WGS	ISC003	T/T	C/C	A/A	G/G	*/*	G/G	C/C									Aurabani	Sunsari	26.5768	87.2076	90
BPK067/0	clone 2	MHOM/NP/2002/BPK067/0cl2	2002	No	Unknown	Unknown	WGS	ISC003	T/T	C/C	A/A	G/G	*/*	G/G	C/C	1	1	A	A	M6	N6	K14	6	Sundarpur	Morang	26.69	87.3263	138
BPK507/0		MHOM/NP/2009/BPK507/0	2009	No	Miltefosine	Cure	WGS	ISC003	T/T	C/C	A/A	G/G	*/*	G/G	C/C									Topgachi	Jhapa	26.6254	87.7396	122
BPK515/0		MHOM/NP/2010/BPK515/0	2010	No	Unknown	Unknown	WGS	ISC003	T/T	C/C	A/A	G/G	*/*	G/G	C/C									Bahundange	Jhapa	26.7492	88.1587	248
BPK518/0		MHOM/NP/2010/BPK518/0	2010	No	Miltefosine	Unknown	WGS	ISC003	T/T	C/C	A/A	G/G	*/*	G/G	C/C									Nayabazar	Morang	26.4654	87.3321	72
BPK519/0		MHOM/NP/2010/BPK519/0	2010	Episode 1	Miltefosine	Relapse	WGS	ISC003	T/T	C/C	A/A	G/G	*/*	G/G	C/C									Aurabani	Sunsari	26.5768	87.2076	90
NEP123/6		MHOM/NP/2004/NEP123/6	2004	No	Miltefosine	Relapse	WGS	ISC003	T/T	C/C	A/A	G/G	*/*	G/G	C/C									Amahibelha	Sunsari	26.4576	87.1977	72
BPK658/0		MHOM/NP/2011/BPK658/0	2011	No	Miltefosine	Cure	ISC-SLG	ISC004	T/T	Not Done	G/G	A/A	*/*	G/G	C/C									Itahari	Sunsari	26.6646	87.2718	113
BPK665/0		MHOM/NP/2011/BPK665/0	2011	No	Miltefosine	Cure	ISC-SLG	ISC004	T/T	Not Done	G/G	A/A	*/*	G/G	C/C									Rajbiraj	Saptari	26.5372	86.748	88
BPK710/0		MHOM/NP/2012/BPK710/0	2012	No	Treatment not completed	Unknown	ISC-SLG	ISC004	T/T	Not Done	G/G	A/A	*/*	G/G	C/C									Sundarpur	Morang	26.69	87.3263	138
BPK725/0		MHOM/NP/2012/BPK725/0	2012	No	Miltefosine	Cure	ISC-SLG	ISC004	T/T	C/C	Not Done	A/A	*/*	G/G	C/C									Majhare	Morang	26.4005	87.3455	67
BPK745/0		MHOM/NP/2012/BPK745/0	2012	No	Amphotericin B	Cure	ISC-SLG	ISC004	T/T	Not Done	G/G	A/A	*/*	G/G	C/C									Baklauri	Sunsari	26.719	87.2209	113
BPK757/0		MHOM/NP/2013/BPK757/0	2013	No	Amphotericin B	Unknown	ISC-SLG	ISC004	T/T	Not Done	G/G	A/A	*/*	G/G	C/C									Sundarpur	Morang	26.69	87.3263	138
BPK764/0		MHOM/NP/2013/BPK764/0	2013	No	Amphotericin B	Cure	ISC-SLG	ISC004	T/T	Not Done	G/G	A/A	*/*	G/G	C/C									Rajghat	Morang	26.6111	87.6306	107
BPK767/0		MHOM/NP/2013/BPK767/0	2013	No	Amphotericin B	Cure	ISC-SLG	ISC004	T/T	Not Done	G/G	A/A	*/*	G/G	C/C									Biratnagar	Morang	26.4547	87.2799	77
BPK025/0	clone 1	MHOM/NP/2002/BPK025/0cl1	2002	No	Sodium stibogluconate	Cure	WGS	ISC004	T/T	C/C	G/G	A/A	*/*	G/G	C/C	1	1	A	A	M1	N1	K11	1	Chandbela	Sunsari	26.6104	87.2071	91
BPK029/0	clone 6	MHOM/NP/2002/BPK029/0cl6	2002	No	Sodium stibogluconate	Cure	WGS	ISC004	T/T	C/C	G/G	A/A	*/*	G/G	C/C	1	1	A	A	M1	N1	K11	1	Purba Kushaha	Sunsari	26.5045	87.2296	79
BPK080/0	clone 1	MHOM/NP/2002/BPK080/0cl1	2002	No	Sodium stibogluconate	Relapse	WGS	ISC004	T/T	C/C	G/G	A/A	*/*	G/G	C/C	1	1	A	A	M1	N1	K12	8	Itahari	Sunsari	26.6646	87.2718	113
BPK081/0	clone 8	MHOM/NP/2002/BPK081/0cl8	2002	No	Sodium stibogluconate	Cure	WGS	ISC004	T/T	C/C	G/G	A/A	*/*	G/G	C/C									Pakali	Sunsari	26.68	87.23	111
BPK087/0	clone 11	MHOM/NP/2002/BPK087/0cl11	2002	No	Sodium stibogluconate	Cure	WGS	ISC004	T/T	C/C	G/G	A/A	*/*	G/G	C/C	1	1	A	A	M1	N1	K11	1	Bhodaha	Morang	26.4858	87.3366	75
BPK090/0	clone 4	MHOM/NP/2002/BPK090/0cl4	2002	No	Sodium stibogluconate	Cure	WGS	ISC004	T/T	C/C	G/G	A/A	*/*	G/G	C/C	1	1	A	A	M1	N1	K12	8	Itahari	Sunsari	26.6646	87.2718	113
BPK091/0	clone 9	MHOM/NP/2002/BPK091/0cl9	2002	No	Sodium stibogluconate	Cure	WGS	ISC004	T/T	C/C	G/G	A/A	*/*	G/G	C/C	1	1	A	A	M1	N1	K12	8	Itahari	Sunsari	26.6646	87.2718	113
BPK190/0	clone 3	MHOM/NP/2003/BPK190/0cl3	2003	No	Sodium stibogluconate	Non response	WGS	ISC004	T/T	C/C	G/G	A/A	*/*	G/G	C/C	1	1	A	A	M1	N1	K11	1	Govindpur	Morang	26.5039	87.5824	83
BPK206/0	clone 10	MHOM/NP/2003/BPK206/0cl10	2003	No	Sodium stibogluconate	Cure	WGS	ISC004	T/T	C/C	G/G	A/A	*/*	G/G	C/C	1	1	A	A	M1	N1	K9	13	Itahari	Sunsari	26.6646	87.2718	113
BPK208/0	clone 2	MHOM/NP/2003/BPK208/0cl2	2003	No	Unknown	Unknown	WGS	ISC004	T/T	C/C	G/G	A/A	*/*	G/G	C/C	1	1	A	A	M1	N1	K9	13	Itahari	Sunsari	26.6646	87.2718	113
BPK274/0	clone 5	MHOM/NP/2003/BPK274/0cl5	2003	No	Sodium stibogluconate	Cure	WGS	ISC004	T/T	C/C	G/G	A/A	*/*	G/G	C/C	1	1	A	A	M1	N1	K9	13	Itahari	Sunsari	26.6646	87.2718	113
BPK276/0	clone 6	MHOM/NP/2003/BPK276/0cl6	2003	No	Sodium stibogluconate	Cure	WGS	ISC004	T/T	C/C	G/G	A/A	*/*	G/G	C/C	1	1	A	A	M5	N5	K10	14	Itahari	Sunsari	26.6646	87.2718	113
BPK279/0	clone 6	MHOM/NP/2003/BPK279/0cl6	2003	No	Sodium stibogluconate	Cure	WGS	ISC004	T/T	C/C	G/G	A/A	*/*	G/G	C/C	1	1	A	A	M1	N1	K11	1	Sanischare	Morang	26.6469	87.5497	134
BPK293/0		MHOM/NP/2003/BPK293/0	2003	No	Sodium stibogluconate	Cure	WGS	ISC004	T/T	C/C	G/G	A/A	*/*	G/G	C/C	1	1	A	A	M1	N1	K11	1	Inaruwa	Sunsari	26.6094	87.1573	89
BPK298/0	clone 8	MHOM/NP/2003/BPK298/0cl8	2003	No	Sodium stibogluconate	Cure	WGS	ISC004	T/T	C/C	G/G	A/A	*/*	G/G	C/C	1	1	A	A	M1	N1	K9	13	Itahari	Sunsari	26.6646	87.2718	113
BPK455/0	clone 2	MHOM/NP/2009/BPK455/0cl2	2009	Episode 1	Miltefosine	Relapse	WGS	ISC004	T/T	C/C	G/G	A/A	*/*	G/G	C/C									Sundarpur	Morang	26.69	87.3263	138
BPK455/5	clone 3	MHOM/NP/2010/BPK455/5cl3	2010	Episode 2 - same genotype	Amphotericin B	Cure	WGS	ISC004	T/T	C/C	G/G	A/A	*/*	G/G	C/C									Sundarpur	Morang	26.69	87.3263	138
BPK471/7		MHOM/NP/2010/BPK471/7	2010	No	Miltefosine	Relapse	WGS	ISC004	T/T	C/C	G/G	A/A	*/*	G/G	C/C									Rajgunj Sinuwari	Sunsari	26.4671	87.1531	75
BPK475/9		MHOM/NP/2010/BPK475/9	2010	No	Miltefosine	Relapse	WGS	ISC004	T/T	C/C	G/G	A/A	*/*	G/G	C/C									Rajgunj Sinuwari	Sunsari	26.4671	87.1531	75
BPK495/0		MHOM/NP/2009/BPK495/0	2009	No	Miltefosine	Relapse	WGS	ISC004	T/T	C/C	G/G	A/A	*/*	G/G	C/C									Sundarpur	Morang	26.69	87.3263	138
BPK496/0		MHOM/NP/2009/BPK496/0	2009	No	Miltefosine	Cure	WGS	ISC004	T/T	C/C	G/G	A/A	*/*	G/G	C/C									Sundarpur	Morang	26.69	87.3263	138
BPK501/0		MHOM/NP/2009/BPK501/0	2009	No	Miltefosine	Cure	WGS	ISC004	T/T	C/C	G/G	A/A	*/*	G/G	C/C									Sundarpur	Morang	26.69	87.3263	138
BPK509/0		MHOM/NP/2009/BPK509/0	2009	Episode 1	Amphotericin B	Relapse	WGS	ISC004	T/T	C/C	G/G	A/A	*/*	G/G	C/C									Joganiya	Saptari	26.5308	86.8579	77
BPK509/2		MHOM/NP/2010/BPK509/2	2010	Episode 2 - same genotype	Amphotericin B	Cure	WGS	ISC004	T/T	C/C	G/G	A/A	*/*	G/G	C/C									Joganiya	Saptari	26.5308	86.8579	77
BPK514/0		MHOM/NP/2010/BPK514/0	2010	No	Miltefosine	Relapse	WGS	ISC004	T/T	C/C	G/G	A/A	*/*	G/G	C/C									Gacchiya	Morang	26.6586	87.3187	120
BPK516/0		MHOM/NP/2010/BPK516/0	2010	No	Unknown	Unknown	WGS	ISC004	T/T	C/C	G/G	A/A	*/*	G/G	C/C									Sundarpur	Morang	26.69	87.3263	138
BPK526/0		MHOM/NP/2010/BPK526/0	2010	No	Miltefosine	Relapse	WGS	ISC004	T/T	C/C	G/G	A/A	*/*	G/G	C/C									Sundarpur	Morang	26.69	87.3263	138
63018-FX		MHOM/NP/2013/63018-FX	2013	No	Amphotericin B	Cure	ISC-SLG	ISC005	T/T	Not Done	Not Done	Not Done	+GA/GA	Not Done	Not Done									Inaruwa	Sunsari	26.6094	87.1573	89
BPK664/0		MHOM/NP/2011/BPK664/0	2011	No	Amphotericin B	Unknown	ISC-SLG	ISC005	T/T	Not Done	Not Done	Not Done	+GA/GA	Not Done	Not Done									Koiladi	Saptari	26.4806	86.8091	74
BPK671/0		MHOM/NP/2011/BPK671/0	2011	No	Miltefosine	Unknown	ISC-SLG	ISC005	T/T	Not Done	Not Done	Not Done	+GA/GA	Not Done	Not Done									Ramnagar	Sunsari	26.549	86.5376	83
BPK674/0		MHOM/NP/2012/BPK674/0	2012	No	Miltefosine	Cure	ISC-SLG	ISC005	T/T	Not Done	Not Done	Not Done	+GA/GA	Not Done	Not Done									Hanuman nagar	Saptari	26.5061	86.8599	77
BPK675/0		MHOM/NP/2012/BPK675/0	2012	No	Miltefosine	Cure	ISC-SLG	ISC005	T/T	Not Done	Not Done	Not Done	+GA/GA	Not Done	Not Done									Inarawa	Saptari	26.549	86.5376	83
BPK699/0		MHOM/NP/2012/BPK699/0	2012	No	Miltefosine	Cure	ISC-SLG	ISC005	T/T	C/C	G/G	G/G	+GA/GA	G/G	C/C									Majhare	Morang	26.4005	87.3455	67
BPK722/0		MHOM/NP/2012/BPK722/0	2012	No	Amphotericin B	Cure	ISC-SLG	ISC005	T/T	Not Done	Not Done	Not Done	+GA/GA	Not Done	Not Done									Lahan (bakri bazar)	Siraha	26.7148	86.4882	121
BPK723/0		MHOM/NP/2012/BPK723/0	2012	No	Amphotericin B	Cure	ISC-SLG	ISC005	T/T	Not Done	Not Done	Not Done	+GA/GA	Not Done	Not Done									Hanuman nagar	Saptari	26.5061	86.8599	77
BPK164/1	clone 11	MHOM/NP/2002/BPK164/1cl11	2002	No	Sodium stibogluconate	Non response	WGS	ISC005	T/T	C/C	G/G	G/G	+GA/GA	G/G	C/C	1	1	A	A	M1	N1	K12	8	Dharapani	Dhanusa	26.8352	86.0683	105
BPK173/0	clone 3	MHOM/NP/2002/BPK173/0cl3	2002	Episode 1	Sodium stibogluconate	Non response	WGS	ISC005	T/T	C/C	G/G	G/G	+GA/GA	G/G	C/C	1	1	A	A	M1	N1	K13	9	Pirari	Sarlahi	26.9904	85.5412	109
BPK173/1	clone 9	MHOM/NP/2003/BPK173/1cl9	2003	Episode 2 - same genotype	Amphotericin B	Unknown	WGS	ISC005	T/T	C/C	G/G	G/G	+GA/GA	G/G	C/C									Pirari	Sarlahi	26.9904	85.5412	109
BPK177/0	clone 7	MHOM/NP/2002/BPK177/0cl7	2002	No	Sodium stibogluconate	Relapse	WGS	ISC005	T/T	C/C	G/G	G/G	+GA/GA	G/G	C/C									Sarsa	Dhanusa	26.7783	86.0924	91
BPK275/0	clone 18	MHOM/NP/2003/BPK275/0cl18	2003	Episode 1	Sodium stibogluconate	Non response	WGS	ISC005	T/T	C/C	G/G	G/G	+GA/GA	G/G	C/C	1	1	A	A	M1	N1	K13	9	Sanischare	Morang	26.6469	87.5497	134
BPK275/1	clone 3	MHOM/NP/2003/BPK275/1cl3	2003	Episode 2 - same genotype	Amphotericin B	Cure	WGS	ISC005	T/T	C/C	G/G	G/G	+GA/GA	G/G	C/C									Sanischare	Morang	26.6469	87.5497	134
BPK498/0		MHOM/NP/2009/BPK498/0	2009	No	Unknown	Unknown	WGS	ISC005	T/T	C/C	G/G	G/G	+GA/GA	G/G	C/C									Katahari	Morang	26.4666	87.3163	76
BPK649/0		MHOM/NP/2011/BPK649/0	2011	No	Miltefosine	Cure	WGS	ISC005	T/T	C/C	G/G	G/G	+GA/GA	G/G	C/C									Paurahi	Rautahat	27.1435	85.4496	244
NEP098/6		MHOM/NP/2004/NEP098/6	2004	No	Miltefosine	Relapse	WGS	ISC005	T/T	C/C	G/G	G/G	+GA/GA	G/G	C/C									Lahan	Siraha	26.7167	86.4833	119
63012-FX		MHOM/NP/2013/63012-FX	2013	No	Amphotericin B	Cure	ISC-SLG	ISC006	T/T	Not Done	G/G	Not Done	*/*	A/A	Not Done									Odraha	Saptari	26.7085	86.9649	97
63013-FX		MHOM/NP/2013/63013-FX	2013	No	Amphotericin B	Unknown	ISC-SLG	ISC006	T/T	Not Done	G/G	Not Done	*/*	A/A	Not Done									Bishariya	Saptari	26.4957	86.7779	76
63031-FX		MHOM/NP/2013/63031-FX	2013	No	Miltefosine	Unknown	ISC-SLG	ISC006	T/T	C/C	G/G	G/G	*/*	A/A	C/C									Dharampur	Saptari	26.6535	86.8994	109
63295-FX		MHOM/NP/2014/63295-FX	2014	No	Unknown	Unknown	ISC-SLG	ISC006	T/T	C/C	Not Done	G/G	*/*	A/A	C/C									Duhabi	Sunsari	26.5743	87.2792	93
BPK652/0		MHOM/NP/2011/BPK652/0	2011	No	Miltefosine	Relapse	ISC-SLG	ISC006	T/T	C/C	Not Done	G/G	*/*	A/A	C/C									Kamalpur	Saptari	26.6897	86.9087	126
BPK660/0		MHOM/NP/2011/BPK660/0	2011	No	Unknown	Unknown	ISC-SLG	ISC006	T/T	Not Done	G/G	Not Done	*/*	A/A	Not Done									Negada	Saptari	26.6041	86.5986	108
BPK661/0		MHOM/NP/2011/BPK661/0	2011	No	Miltefosine	Cure	ISC-SLG	ISC006	T/T	Not Done	G/G	Not Done	*/*	A/A	Not Done									Bishariya	Saptari	26.4957	86.7779	76
BPK667/0		MHOM/NP/2011/BPK667/0	2011	No	Miltefosine	Cure	ISC-SLG	ISC006	T/T	Not Done	G/G	Not Done	*/*	A/A	Not Done									Fattepur	Saptari	26.7338	86.9354	104
BPK669/0		MHOM/NP/2011/BPK669/0	2011	No	Miltefosine	Cure	ISC-SLG	ISC006	T/T	C/C	Not Done	G/G	*/*	A/A	C/C									Kerun	Morang	26.5743	87.2792	93
BPK670/0		MHOM/NP/2011/BPK670/0	2011	No	Miltefosine	Cure	ISC-SLG	ISC006	T/T	Not Done	G/G	Not Done	*/*	A/A	Not Done									Duhabi	Sunsari	26.5743	87.2792	93
BPK676/6/0		MHOM/NP/2012/BPK676/6/0	2012	Episode 2 - different genotype	Amphotericin B	Cure	ISC-SLG	ISC006	T/T	C/C	Not Done	G/G	*/*	A/A	C/C									Amahibelha	Sunsari	26.4576	87.1977	72
BPK677/0		MHOM/NP/2012/BPK677/0	2012	No	Miltefosine	Cure	ISC-SLG	ISC006	T/T	Not Done	G/G	Not Done	*/*	A/A	Not Done									Duhabi	Sunsari	26.5743	87.2792	93
BPK706/0		MHOM/NP/2012/BPK706/0	2012	No	Miltefosine	Unknown	ISC-SLG	ISC006	T/T	Not Done	G/G	Not Done	*/*	A/A	Not Done									Odraha	Saptari	26.7085	86.9649	97
BPK709/0		MHOM/NP/2012/BPK709/0	2012	No	Amphotericin B	Cure	ISC-SLG	ISC006	T/T	Not Done	G/G	Not Done	*/*	A/A	Not Done									Duhabi	Sunsari	26.5743	87.2792	93
BPK717/0		MHOM/NP/2012/BPK717/0	2012	No	Amphotericin B	Cure	ISC-SLG	ISC006	T/T	Not Done	G/G	Not Done	*/*	A/A	Not Done									Parsahi	Saptari	26.5823	86.8146	98
BPK734/0		MHOM/NP/2012/BPK734/0	2012	No	Treatment not completed	Death	ISC-SLG	ISC006	T/T	Not Done	G/G	Not Done	*/*	A/A	Not Done									Chhitaha	Sunsari	26.5306	87.19	79
BPK077/0	clone 5	MHOM/NP/2002/BPK077/0cl5	2002	No	Sodium stibogluconate	Non response	WGS	ISC006	T/T	C/C	G/G	G/G	*/*	A/A	C/C	1	1	A	A	M1	N1	K8	7	Fattepur	Saptari	26.7338	86.9354	104
BPK085/0	clone 8	MHOM/NP/2002/BPK085/0cl8	2002	No	Sodium stibogluconate	Cure	WGS	ISC006	T/T	C/C	G/G	G/G	*/*	A/A	C/C	1	1	A	A	M1	N1	K8	7	Kamalpur	Saptari	26.6897	86.9087	126
BPK178/0	clone 3	MHOM/NP/2002/BPK178/0cl3	2002	No	Sodium stibogluconate	Cure	WGS	ISC006	T/T	C/C	G/G	G/G	*/*	A/A	C/C	1	1	A	A	M1	N1	K6	10	Inaruwa	Sunsari	26.6094	87.1573	89
BPK181/0	clone 1	MHOM/NP/2003/BPK181/0cl1	2003	Episode 1	Sodium stibogluconate	Relapse	WGS	ISC006	T/T	C/C	G/G	G/G	*/*	A/A	C/C	1	1	A	A	M1	N1	K7	11	Dumraha	Sunsari	26.6445	87.1473	92
BPK181/12		MHOM/NP/2003/BPK181/12	2003	Episode 2 - same genotype	Amphotericin B	Relapse	WGS	ISC006	T/T	C/C	G/G	G/G	*/*	A/A	C/C									Dumraha	Sunsari	26.6445	87.1473	92
BPK282/0	clone 4	MHOM/NP/2003/BPK282/0cl4	2003	No	Sodium stibogluconate	Cure	WGS	ISC006	T/T	C/C	G/G	G/G	*/*	A/A	C/C	1	1	A	A	M1	N1	K4	16	Inaruwa	Sunsari	26.6094	87.1573	89
BPK288/0		MHOM/NP/2003/BPK288/0	2003	No	Unknown	Unknown	WGS	ISC006	T/T	C/C	G/G	G/G	*/*	A/A	C/C	1	1	A	A	M7	N7	K5	17	Sitapur	Saptari	26.6254	86.7681	125
BPK295/0	clone 6	MHOM/NP/2003/BPK295/0cl6	2003	No	Sodium stibogluconate	Cure	WGS	ISC006	T/T	C/C	G/G	G/G	*/*	A/A	C/C	1	1	A	A	M1	N1	K6	10	Pipra	Siraha	26.73	86.5311	127
BPK375/0		MHOM/NP/2004/BPK375/0	2004	No	Unknown	Unknown	WGS	ISC006	T/T	C/C	G/G	G/G	*/*	A/A	C/C									Balwa	Saptari	26.504	86.8574	77
BPK433/0		MHOM/NP/2009/BPK433/0	2009	No	Miltefosine	Relapse	WGS	ISC006	T/T	C/C	G/G	G/G	*/*	A/A	C/C									Duhabi	Sunsari	26.5743	87.2792	93
BPK486/7		MHOM/NP/2010/BPK486/7	2010	No	Miltefosine	Relapse	WGS	ISC006	T/T	C/C	G/G	G/G	*/*	A/A	C/C									Odraha	Saptari	26.7085	86.9649	97
BPK491/0		MHOM/NP/2009/BPK491/0	2009	No	Miltefosine	Cure	WGS	ISC006	T/T	C/C	G/G	G/G	*/*	A/A	C/C									Odraha	Saptari	26.7085	86.9649	97
BPK497/0		MHOM/NP/2009/BPK497/0	2009	No	Miltefosine	Cure	WGS	ISC006	T/T	C/C	G/G	G/G	*/*	A/A	C/C									Diman	Saptari	26.584	86.8363	100
BPK499/0		MHOM/NP/2009/BPK499/0	2009	No	Miltefosine	Cure	WGS	ISC006	T/T	C/C	G/G	G/G	*/*	A/A	C/C									Odraha	Saptari	26.7085	86.9649	97
BPK500/0		MHOM/NP/2009/BPK500/0	2009	No	Miltefosine	Cure	WGS	ISC006	T/T	C/C	G/G	G/G	*/*	A/A	C/C									Odraha	Saptari	26.7085	86.9649	97
BPK502/0		MHOM/NP/2009/BPK502/0	2009	No	Miltefosine	Cure	WGS	ISC006	T/T	C/C	G/G	G/G	*/*	A/A	C/C									Hansposa	Sunsari	26.6929	87.2586	124
BPK505/0		MHOM/NP/2009/BPK505/0	2009	No	Unknown	Unknown	WGS	ISC006	T/T	C/C	G/G	G/G	*/*	A/A	C/C									Ramnagar	Sunsari	26.549	86.5376	83
BPK506/0		MHOM/NP/2009/BPK506/0	2009	No	Miltefosine	Relapse	WGS	ISC006	T/T	C/C	G/G	G/G	*/*	A/A	C/C									Bhagawatpur	Saptari	26.5421	86.8248	84
BPK513/0	clone 8	MHOM/NP/2010/BPK513/0cl8	2010	No	Miltefosine	Relapse	WGS	ISC006	T/T	C/C	G/G	G/G	*/*	A/A	C/C									Odraha	Saptari	26.7085	86.9649	97
BPK520/0		MHOM/NP/2010/BPK520/0	2010	No	Miltefosine	Cure	WGS	ISC006	T/T	C/C	G/G	G/G	*/*	A/A	C/C									Sundarpur	Morang	26.69	87.3263	138
BPK530/0		MHOM/NP/2010/BPK530/0	2010	No	Miltefosine	Relapse	WGS	ISC006	T/T	C/C	G/G	G/G	*/*	A/A	C/C									Manaha	Saptari	26.6161	86.6146	112
BPK562/0		MHOM/NP/2010/BPK562/0	2010	No	Miltefosine	Relapse	WGS	ISC006	T/T	C/C	G/G	G/G	*/*	A/A	C/C									Odraha	Saptari	26.7085	86.9649	97
BPK569/0		MHOM/NP/2010/BPK569/0	2010	No	Miltefosine	Relapse	WGS	ISC006	T/T	C/C	G/G	G/G	*/*	A/A	C/C									Negada	Saptari	26.6041	86.5986	108
BPK619/0		MHOM/NP/2011/BPK619/0	2011	No	Miltefosine	Cure	WGS	ISC006	T/T	C/C	G/G	G/G	*/*	A/A	C/C									Suntale	Khotang	26.9588	86.6942	1588
BPK650/0		MHOM/NP/2011/BPK650/0	2011	No	Unknown	Unknown	WGS	ISC006	T/T	C/C	G/G	G/G	*/*	A/A	C/C									Fattepur	Saptari	26.7338	86.9354	104
NEP021/6	clone 6	MHOM/NP/2004/NEP021/6cl6	2004	No	Miltefosine	Relapse	WGS	ISC006	T/T	C/C	G/G	G/G	*/*	A/A	C/C									Parsabani	Saptari	26.6112	86.7783	111
NEP052/3		MHOM/NP/2004/NEP052/3	2004	No	Miltefosine	Relapse	WGS	ISC006	T/T	C/C	G/G	G/G	*/*	A/A	C/C									Jagatpur	Saptari	26.6349	86.9225	92
NEP107/6		MHOM/NP/2004/NEP107/6	2004	No	Miltefosine	Relapse	WGS	ISC006	T/T	C/C	G/G	G/G	*/*	A/A	C/C									Portaha	Saptari	26.541	86.88	78
BPK157/0	clone 5	MHOM/NP/2002/BPK157/0cl5	2002	No	Sodium stibogluconate	Cure	WGS	ISC009	T/T	C/C	G/G	G/G	*/*	G/G	C/C									Dharan	Sunsari	26.8167	87.2833	391
BPK294/0	clone 1	MHOM/NP/2003/BPK294/0cl1	2003	No	Sodium stibogluconate	Cure	WGS	ISC009	T/T	C/C	G/G	G/G	*/*	G/G	C/C	1	1	A	A	M8	N8	K13	18	Bishnupur	Siraha	26.7388	86.295	109
BPK344/0		MHOM/NP/2004/BPK344/0	2004	No	Unknown	Unknown	WGS	ISC009	T/T	C/C	G/G	G/G	*/*	G/G	C/C									Sitapur	Saptari	26.6254	86.7681	125
BPK345/0		MHOM/NP/2004/BPK345/0	2004	No	Unknown	Unknown	WGS	ISC009	T/T	C/C	G/G	G/G	*/*	G/G	C/C									Sitapur	Saptari	26.6254	86.7681	125
BPK380/0		MHOM/NP/2004/BPK380/0	2004	No	Unknown	Unknown	WGS	ISC009	T/T	C/C	G/G	G/G	*/*	G/G	C/C									Raghunathpur	Dhanusa	26.8198	86.1106	98
BPK602/0		MHOM/NP/2011/BPK602/0	2011	No	Miltefosine	Cure	WGS	ISC009	T/T	C/C	G/G	G/G	*/*	G/G	C/C									Amardaha	Morang	26.5357	87.5459	85
BPK608/0		MHOM/NP/2011/BPK608/0	2011	No	Miltefosine	Relapse	WGS	ISC009	T/T	C/C	G/G	G/G	*/*	G/G	C/C									Muksar	Siraha	26.8329	86.3875	200
BPK616/0		MHOM/NP/2011/BPK616/0	2011	No	Miltefosine	Cure	WGS	ISC009	T/T	C/C	G/G	G/G	*/*	G/G	C/C									Jalpapur	Sunsari	26.55	87.1291	83
63015-FX		MHOM/NP/2013/63015-FX	2013	No	Amphotericin B	Cure	ISC-SLG	Unclassified	T/T	Not Done	G/G	G/G	*/*	G/G	C/C									Majhare	Morang	26.4005	87.3455	67
63019-FX		MHOM/NP/2013/63019-FX	2013	No	Amphotericin B	Cure	ISC-SLG	Unclassified	T/T	Not Done	G/G	G/G	*/*	G/G	C/C									Belhichapena	Saptari	26.5166	86.679	85
63029-FX		MHOM/NP/2013/63029-FX	2013	No	Amphotericin B	Unknown	ISC-SLG	Unclassified	T/T	Not Done	G/G	G/G	*/*	G/G	C/C									Gaur	Rautahat	26.767	85.2659	77
63034-FX		MHOM/NP/2013/63034-FX	2013	No	Miltefosine	Cure	ISC-SLG	Unclassified	T/T	C/C	G/G	G/G	*/*	G/G	C/C									Barachetra	Sunsari	26.829	87.1749	240
63039-FX		MHOM/NP/2013/63039-FX	2013	No	Miltefosine	Unknown	ISC-SLG	Unclassified	T/T	Not Done	G/G	G/G	*/*	G/G	C/C									Biratnagar	Morang	26.4547	87.2799	77
63042-FX		MHOM/NP/2013/63042-FX	2013	No	Unknown	Unknown	ISC-SLG	Unclassified	T/T	Not Done	G/G	G/G	*/*	G/G	C/C									Sanischare	Morang	26.6469	87.5497	134
63076-FX		MHOM/NP/2013/63076-FX	2013	No	Miltefosine	Cure	ISC-SLG	Unclassified	T/T	Not Done	G/G	G/G	*/*	G/G	C/C									Kamalpur	Saptari	26.6897	86.9087	126
63154-FX		MHOM/NP/2013/63154-FX	2013	No	Amphotericin B	Death	ISC-SLG	Unclassified	T/T	Not Done	G/G	G/G	*/*	G/G	C/C									Banauli	Saptari	26.5811	86.6199	99
63232-FX		MHOM/NP/2013/63232-FX	2013	No	Amphotericin B	Cure	ISC-SLG	Unclassified	T/T	C/C	G/G	G/G	*/*	G/G	C/C									Manebhanjyang	Bhojpur	27.1066	87.0639	1000
63291-FX		MHOM/NP/2014/63291-FX	2014	No	Unknown	Unknown	ISC-SLG	Unclassified	T/T	Not Done	G/G	G/G	*/*	G/G	C/C									Chatra	Sunsari	26.8502	87.1667	505
63300-FX		MHOM/NP/2014/63300-FX	2014	No	Amphotericin B	Unknown	ISC-SLG	Unclassified	T/T	Not Done	G/G	G/G	*/*	G/G	C/C									Majhare	Morang	26.4005	87.3455	67
63360-FX		MHOM/NP/2014/63360-FX	2014	No	Amphotericin B	Unknown	ISC-SLG	Unclassified	T/T	Not Done	G/G	G/G	*/*	G/G	C/C									Golbazar	Siraha	26.8317	86.3474	171
BPK656/0		MHOM/NP/2011/BPK656/0	2011	No	Miltefosine	Cure	ISC-SLG	Unclassified	T/T	Not Done	G/G	G/G	*/*	G/G	C/C									Bhatiganj	Morang	26.5743	87.2792	93
BPK657/0		MHOM/NP/2011/BPK657/0	2011	No	Amphotericin B	Cure	ISC-SLG	Unclassified	T/T	Not Done	G/G	G/G	*/*	G/G	C/C									Theliya	Saptari	26.648	86.8599	133
BPK659/0		MHOM/NP/2011/BPK659/0	2011	No	Miltefosine	Cure	ISC-SLG	Unclassified	T/T	Not Done	G/G	G/G	*/*	G/G	C/C									Gaighat	Udayapur	26.7887	86.7057	161
BPK668/0		MHOM/NP/2011/BPK668/0	2011	No	Miltefosine	Cure	ISC-SLG	Unclassified	T/T	Not Done	G/G	G/G	*/*	G/G	C/C									Kamalpur	Saptari	26.6897	86.9087	126
BPK679/4/0		MHOM/NP/2012/BPK679/4/0	2012	No	Amphotericin B	Cure	ISC-SLG	Unclassified	T/T	C/C	G/G	G/G	*/*	G/G	C/C									Ramnagar	Sunsari	26.549	86.5376	83
BPK713/0		MHOM/NP/2012/BPK713/0	2012	No	Amphotericin B	Cure	ISC-SLG	Unclassified	T/T	Not Done	G/G	G/G	*/*	G/G	C/C									Dharan	Sunsari	26.8167	87.2833	391
BPK724/0		MHOM/NP/2012/BPK724/0	2012	No	Amphotericin B	Cure	ISC-SLG	Unclassified	T/T	Not Done	G/G	G/G	*/*	G/G	C/C									Fattepur	Saptari	26.7338	86.9354	104
BPK726/0		MHOM/NP/2012/BPK726/0	2012	No	Amphotericin B	Cure	ISC-SLG	Unclassified	T/T	Not Done	G/G	G/G	*/*	G/G	C/C									Majhare	Morang	26.4005	87.3455	67
BPK727/0		MHOM/NP/2012/BPK727/0	2012	No	Miltefosine	Cure	ISC-SLG	Unclassified	T/T	Not Done	G/G	G/G	*/*	G/G	C/C									Majhare	Morang	26.4005	87.3455	67
BPK728/0		MHOM/NP/2012/BPK728/0	2012	No	Miltefosine	Cure	ISC-SLG	Unclassified	T/T	Not Done	G/G	G/G	*/*	G/G	C/C									Majhare	Morang	26.4005	87.3455	67
BPK729/0		MHOM/NP/2012/BPK729/0	2012	No	Miltefosine	Cure	ISC-SLG	Unclassified	T/T	Not Done	G/G	G/G	*/*	G/G	C/C									Majhare	Morang	26.4005	87.3455	67
BPK730/0		MHOM/NP/2012/BPK730/0	2012	No	Miltefosine	Cure	ISC-SLG	Unclassified	T/T	Not Done	G/G	G/G	*/*	G/G	C/C									Majhare	Morang	26.4005	87.3455	67
BPK731/0		MHOM/NP/2012/BPK731/0	2012	No	Amphotericin B	Cure	ISC-SLG	Unclassified	T/T	Not Done	G/G	G/G	*/*	G/G	C/C									Majhare	Morang	26.4005	87.3455	67
BPK732/0		MHOM/NP/2012/BPK732/0	2012	No	Amphotericin B	Cure	ISC-SLG	Unclassified	T/T	Not Done	G/G	G/G	*/*	G/G	C/C									Majhare	Morang	26.4005	87.3455	67
BPK733/0		MHOM/NP/2012/BPK733/0	2012	No	Miltefosine	Cure	ISC-SLG	Unclassified	T/T	Not Done	G/G	G/G	*/*	G/G	C/C									Majhare	Morang	26.4005	87.3455	67
BPK735/0		MHOM/NP/2012/BPK735/0	2012	No	Amphotericin B	Cure	ISC-SLG	Unclassified	T/T	Not Done	G/G	G/G	*/*	G/G	C/C									Majhare	Morang	26.4005	87.3455	67
BPK736/0		MHOM/NP/2012/BPK736/0	2012	No	Amphotericin B	Cure	ISC-SLG	Unclassified	T/T	Not Done	G/G	G/G	*/*	G/G	C/C									Majhare	Morang	26.4005	87.3455	67
BPK738/0		MHOM/NP/2012/BPK738/0	2012	No	Amphotericin B	Cure	ISC-SLG	Unclassified	T/T	C/C	G/G	G/G	*/*	G/G	C/C									Anarmani	Jhapa	26.6367	88.0102	126
BPK741/0		MHOM/NP/2012/BPK741/0	2012	No	Treatment not completed	Unknown	ISC-SLG	Unclassified	T/T	Not Done	G/G	G/G	*/*	G/G	C/C									Majhare	Morang	26.4005	87.3455	67
BPK742/0		MHOM/NP/2012/BPK742/0	2012	No	Amphotericin B	Cure	ISC-SLG	Unclassified	T/T	Not Done	G/G	G/G	*/*	G/G	C/C									Majhare	Morang	26.4005	87.3455	67
BPK743/0		MHOM/NP/2012/BPK743/0	2012	No	Amphotericin B	Cure	ISC-SLG	Unclassified	T/T	Not Done	G/G	G/G	*/*	G/G	C/C									Majhare	Morang	26.4005	87.3455	67
BPK744/0		MHOM/NP/2012/BPK744/0	2012	No	Miltefosine	Unknown	ISC-SLG	Unclassified	T/T	Not Done	G/G	G/G	*/*	G/G	C/C									Majhare	Morang	26.4005	87.3455	67
BPK749/0		MHOM/NP/2012/BPK749/0	2012	No	Miltefosine	Cure	ISC-SLG	Unclassified	T/T	Not Done	G/G	G/G	*/*	G/G	C/C									Majhare	Morang	26.4005	87.3455	67
BPK761/0		MHOM/NP/2013/BPK761/0	2013	No	Unknown	Unknown	ISC-SLG	Unclassified	T/T	C/C	G/G	G/G	*/*	G/G	C/C									Majhare	Morang	26.4005	87.3455	67
BPK768/0		MHOM/NP/2013/BPK768/0	2013	No	Amphotericin B	Cure	ISC-SLG	Unclassified	T/T	C/C	G/G	G/G	*/*	G/G	C/C									Babiyabirta	Morang	26.5262	87.4307	82
BPK769/0		MHOM/NP/2013/BPK769/0	2013	No	Unknown	Unknown	ISC-SLG	Unclassified	T/T	C/C	G/G	G/G	*/*	G/G	C/C									Babiyabirta	Morang	26.5262	87.4307	82
BPK803/0		MHOM/NP/2013/BPK803/0	2013	Episode 1	Amphotericin B	Relapse	ISC-SLG	Unclassified	T/T	Not Done	G/G	G/G	*/*	G/G	C/C									Dharan	Sunsari	26.8167	87.2833	391
BPK803/7/0		MHOM/NP/2014/BPK803/7/0	2014	Episode 2 - same genotype	Unknown	Unknown	ISC-SLG	Unclassified	T/T	Not Done	G/G	G/G	*/*	G/G	C/C									Dharan	Sunsari	26.8167	87.2833	391
BPK811/0		MHOM/NP/2014/BPK811/0	2014	No	Amphotericin B	Unknown	ISC-SLG	Unclassified	T/T	Not Done	G/G	G/G	*/*	G/G	C/C									Rajbiraj	Saptari	26.5372	86.748	88
BPK813/0		MHOM/NP/2014/BPK813/0	2014	No	Amphotericin B	Unknown	ISC-SLG	Unclassified	T/T	Not Done	G/G	G/G	*/*	G/G	C/C									Biratnagar	Morang	26.4547	87.2799	77
BPK814/0		MHOM/NP/2014/BPK814/0	2014	No	Unknown	Unknown	ISC-SLG	Unclassified	T/T	C/C	G/G	G/G	*/*	G/G	C/C									Chandragadi	Jhapa	26.5808	88.083	100
BPK820/0		MHOM/NP/2014/BPK820/0	2014	No	Miltefosine	Cure	ISC-SLG	Unclassified	T/T	C/C	G/G	G/G	*/*	G/G	C/C									Drabesha	Morang	26.5092	87.4896	78
BPK035/0	clone 1	MHOM/NP/2002/BPK035/0cl1	2002	No	Sodium stibogluconate	Relapse	WGS	Unclassified	T/T	C/C	G/G	G/G	*/*	G/G	C/C	1	1	A	A	M4	N4	K3	4	Bhagani	Saptari	26.7037	86.943	99
BPK043/0	clone 2	MHOM/NP/2002/BPK043/0cl2	2002	No	Sodium stibogluconate	Cure	WGS	Unclassified	T/T	C/C	G/G	G/G	*/*	G/G	C/C	1	1	A	A	M5	N5	K3	5	Chatra	Sunsari	26.8502	87.1667	505
BPK158/0	clone 9	MHOM/NP/2002/BPK158/0cl9	2002	No	Sodium stibogluconate	Relapse	WGS	Unclassified	T/T	C/C	G/G	G/G	*/*	G/G	C/C									Damak	Jhapa	26.6715	87.668	132
BPK280/0		MHOM/NP/2003/BPK280/0	2003	No	Unknown	Unknown	WGS	Unclassified	T/T	C/C	G/G	G/G	*/*	G/G	C/C	1	1	A	A	M1	N1	K10	15	Somnath	Saptari	26.6646	86.5427	116
BPK609/0		MHOM/NP/2011/BPK609/0	2011	No	Miltefosine	Cure	WGS	Unclassified	T/T	C/C	G/G	G/G	*/*	G/G	C/C									Ramnagar	Sunsari	26.549	86.5376	83
BPK615/0		MHOM/NP/2011/BPK615/0	2011	No	Miltefosine	Cure	WGS	Unclassified	T/T	C/C	G/G	G/G	*/*	G/G	C/C									Bastipur	Siraha	26.7726	86.3828	144
